# Supplementary material for: Nested calcium dynamics support daily cell unity and diversity in the suprachiasmatic nuclei of free-behaving mice
Source: PNAS Nexus. 2022 Jul 11;1(3):pgac112. doi: 10.1093/pnasnexus/pgac112 (PMC9896879; doi:10.1093/pnasnexus/pgac112)
Supplement: pgac112_Supplemental_Files [file pgac112_supplemental_files.zip]

Archive with 2 entries (2 files):
- PNASNEXUS-PNASNEXUS-2022-00175-T-s01.avi
- PNASNEXUS-PNASNEXUS-2022-00175-T-s02.pdf
